# Supplementary material for: Bacterial distribution in Twilight zone of the Indian sector of Southern Ocean: V3- V4 rDNA hypervariable region data
Source: Data Brief. 2022 Dec 16;46:108834. doi: 10.1016/j.dib.2022.108834 (PMC9801073; doi:10.1016/j.dib.2022.108834)
Supplement: Supplementary file 1 [file mmc1.zip]

Archive with 1 entries (1 files):
- Suplimentry file 1.logfile
