# Supplementary material for: Bacterial distribution in Twilight zone of the Indian sector of Southern Ocean: V3- V4 rDNA hypervariable region data
Source: Data Brief. 2022 Dec 16;46:108834. doi: 10.1016/j.dib.2022.108834 (PMC9801073; doi:10.1016/j.dib.2022.108834)
Supplement: Supplementary file 1 [file mmc1.zip › Suplimentry file 1.logfile]

Linux version

Using ReadLine,Boost,HDF5,GSL
mothur v.1.48.0
Last updated: 5/20/22
by
Patrick D. Schloss

Department of Microbiology & Immunology

University of Michigan
http://www.mothur.org

When using, please cite:
Schloss, P.D., et al., Introducing mothur: Open-source, platform-independent, community-supported software for describing and comparing microbial communities. Appl Environ Microbiol, 2009. 75(23):7537-41.

Distributed under the GNU General Public License

Type 'help()' for information on the commands that are available

For questions and analysis support, please visit our forum at https://forum.mothur.org

Type 'quit()' to exit program

[NOTE]: Setting random seed to 19760620.

Interactive Mode


mothur > make.file(inputdir=., type=fastq, prefix=stability)
Setting input directories to: 
	/home/NCAOR/aloksinha/mothur/


Output File Names: 
/home/NCAOR/aloksinha/mothur/stability.files


mothur > make.contigs(file=stability.files, processors=192)

Using 192 processors.

>>>>>	Processing file pair 15_R1.fastq - 15_R2.fastq (files 1 of 7)	<<<<<
Making contigs...
Done.

It took 17 secs to assemble 101082 reads.


>>>>>	Processing file pair 21_R1.fastq - 21_R2.fastq (files 2 of 7)	<<<<<
Making contigs...
Done.

It took 12 secs to assemble 128583 reads.


>>>>>	Processing file pair 24_R1.fastq - 24_R2.fastq (files 3 of 7)	<<<<<
Making contigs...
Done.

It took 14 secs to assemble 169823 reads.


>>>>>	Processing file pair 27_R1.fastq - 27_R2.fastq (files 4 of 7)	<<<<<
Making contigs...
Done.

It took 22 secs to assemble 338536 reads.


>>>>>	Processing file pair 33_R1.fastq - 33_R2.fastq (files 5 of 7)	<<<<<
Making contigs...
Done.

It took 22 secs to assemble 361815 reads.


>>>>>	Processing file pair 34_R1.fastq - 34_R2.fastq (files 6 of 7)	<<<<<
Making contigs...
Done.

It took 25 secs to assemble 283446 reads.


>>>>>	Processing file pair 37_R1.fastq - 37_R2.fastq (files 7 of 7)	<<<<<
Making contigs...
Done.

It took 52 secs to assemble 909694 reads.


Group count: 
15	101082
21	128583
24	169823
27	338536
33	361815
34	283446
37	909694

Total of all groups is 2292979

It took 185 secs to process 2292979 sequences.

Output File Names: 
stability.trim.contigs.fasta
stability.scrap.contigs.fasta
stability.contigs_report
stability.contigs.count_table


mothur > summary.seqs(fasta=current, count=current)
Using stability.contigs.count_table as input file for the count parameter.
Using stability.trim.contigs.fasta as input file for the fasta parameter.

Using 192 processors.

		Start	End	NBases	Ambigs	Polymer	NumSeqs
Minimum:	1	248	248	0	1	1
2.5%-tile:	1	296	296	0	4	57325
25%-tile:	1	423	423	0	5	573245
Median: 	1	440	440	0	5	1146490
75%-tile:	1	465	465	0	6	1719735
97.5%-tile:	1	466	466	2	15	2235655
Maximum:	1	500	500	275	250	2292979
Mean:	1	436	436	0	6
# of unique seqs:	2292979
total # of seqs:	2292979

It took 267 secs to summarize 2292979 sequences.

Output File Names:
stability.trim.contigs.summary


mothur > screen.seqs(fasta=stability.trim.contigs.fasta, count=stability.contigs.count_table, maxambig=0, minlength=430, maxlength=460,maxhomop=6)

Using 192 processors.

It took 7 secs to screen 2292979 sequences, removed 1739901.

/******************************************/
Running command: remove.seqs(accnos=stability.trim.contigs.bad.accnos.temp, count=stability.contigs.count_table)
Removed 1739901 sequences from stability.contigs.count_table.

Output File Names:
stability.contigs.pick.count_table

/******************************************/

Output File Names:
stability.trim.contigs.good.fasta
stability.trim.contigs.bad.accnos
stability.contigs.good.count_table


It took 44 secs to screen 2292979 sequences.

mothur > summary.seqs(fasta=current, count=current)
Using stability.contigs.good.count_table as input file for the count parameter.
Using stability.trim.contigs.good.fasta as input file for the fasta parameter.

Using 192 processors.

		Start	End	NBases	Ambigs	Polymer	NumSeqs
Minimum:	1	430	430	0	3	1
2.5%-tile:	1	438	438	0	4	13827
25%-tile:	1	440	440	0	5	138270
Median: 	1	440	440	0	5	276540
75%-tile:	1	441	441	0	6	414809
97.5%-tile:	1	460	460	0	6	539252
Maximum:	1	460	460	0	6	553078
Mean:	1	442	442	0	5
# of unique seqs:	553078
total # of seqs:	553078

It took 52 secs to summarize 553078 sequences.

Output File Names:
stability.trim.contigs.good.summary


mothur > unique.seqs(fasta=stability.trim.contigs.good.fasta, count=stability.contigs.good.count_table)
553078	417049

Output File Names: 
stability.trim.contigs.good.unique.fasta
stability.trim.contigs.good.count_table


mothur > summary.seqs(count=current)
Using stability.trim.contigs.good.count_table as input file for the count parameter.
Using stability.trim.contigs.good.unique.fasta as input file for the fasta parameter.

Using 192 processors.

		Start	End	NBases	Ambigs	Polymer	NumSeqs
Minimum:	1	430	430	0	3	1
2.5%-tile:	1	438	438	0	4	13827
25%-tile:	1	440	440	0	5	138270
Median: 	1	440	440	0	5	276540
75%-tile:	1	441	441	0	6	414809
97.5%-tile:	1	460	460	0	6	539252
Maximum:	1	460	460	0	6	553078
Mean:	1	442	442	0	5
# of unique seqs:	417049
total # of seqs:	553078

It took 62 secs to summarize 553078 sequences.

Output File Names:
stability.trim.contigs.good.unique.summary


mothur > align.seqs(fasta=stability.trim.contigs.good.unique.fasta,reference=silva.nr_v138_1.align, processors=192)

Using 192 processors.

Reading in the silva.nr_v138_1.align template sequences...	DONE.
It took 108 to read  146601 sequences.

Aligning sequences from stability.trim.contigs.good.unique.fasta ...
It took 501 secs to align 417049 sequences.

[WARNING]: 162964 of your sequences generated alignments that eliminated too many bases, a list is provided in stability.trim.contigs.good.unique.flip.accnos.
[NOTE]: 161210 of your sequences were reversed to produce a better alignment.

It took 502 seconds to align 417049 sequences.

Output File Names: 
stability.trim.contigs.good.unique.align
stability.trim.contigs.good.unique.align_report
stability.trim.contigs.good.unique.flip.accnos


mothur > summary.seqs(fasta=stability.trim.contigs.good.unique.align, count=stability.trim.contigs.good.count_table)

Using 192 processors.

		Start	End	NBases	Ambigs	Polymer	NumSeqs
Minimum:	0	0	0	0	1	1
2.5%-tile:	6388	25283	438	0	4	13827
25%-tile:	6388	25316	440	0	5	138270
Median: 	6388	25316	440	0	5	276540
75%-tile:	6388	25316	441	0	6	414809
97.5%-tile:	6418	25316	460	0	6	539252
Maximum:	43116	43116	460	0	6	553078
Mean:	6563	25337	439	0	5
# of unique seqs:	417049
total # of seqs:	553078

It took 71 secs to summarize 553078 sequences.

Output File Names:
stability.trim.contigs.good.unique.summary


mothur > screen.seqs(fasta=stability.trim.contigs.good.unique.align, count=stability.trim.contigs.good.count_table,start=6388, end=25316)

Using 192 processors.

It took 38 secs to screen 417049 sequences, removed 61177.

/******************************************/
Running command: remove.seqs(accnos=stability.trim.contigs.good.unique.bad.accnos.temp, count=stability.trim.contigs.good.count_table)
Removed 76823 sequences from stability.trim.contigs.good.count_table.

Output File Names:
stability.trim.contigs.good.pick.count_table

/******************************************/

Output File Names:
stability.trim.contigs.good.unique.good.align
stability.trim.contigs.good.unique.bad.accnos
stability.trim.contigs.good.good.count_table


It took 45 secs to screen 417049 sequences.

mothur > filter.seqs(fasta=stability.trim.contigs.good.unique.good.align,vertical=T, trump=.)

Using 192 processors.
Creating Filter...
It took 15 secs to create filter for 355872 sequences.


Running Filter...
It took 11 secs to filter 355872 sequences.


Length of filtered alignment: 1100
Number of columns removed: 48900
Length of the original alignment: 50000
Number of sequences used to construct filter: 355872

Output File Names: 
stability.filter
stability.trim.contigs.good.unique.good.filter.fasta


mothur > unique.seqs(fasta=stability.trim.contigs.good.unique.good.filter.fasta,count=stability.trim.contigs.good.good.count_table)
355872	342393

Output File Names: 
stability.trim.contigs.good.unique.good.filter.unique.fasta
stability.trim.contigs.good.unique.good.filter.count_table


mothur > pre.cluster(fasta=stability.trim.contigs.good.unique.good.filter.unique.fasta,count=stability.trim.contigs.good.unique.good.filter.count_table,diffs=4)

Using 192 processors.

/******************************************/
Splitting by sample: 

Using 192 processors.
Reducing processors to 7.

Selecting sequences for groups 21


Selecting sequences for groups 37


Selecting sequences for groups 34


Selecting sequences for groups 15


Selecting sequences for groups 24


Selecting sequences for groups 27


Selecting sequences for groups 33

Selected 16717 sequences from 21.
Selected 24544 sequences from 37.
Selected 13567 sequences from 15.
Selected 57477 sequences from 34.
Selected 41495 sequences from 24.
Selected 79376 sequences from 27.
Selected 123506 sequences from 33.

It took 26 seconds to split the dataset by sample.
/******************************************/
Reducing processors to 7.

Processing group 21:

Processing group 24:

Processing group 27:

Processing group 33:

Processing group 34:

Processing group 37:

Processing group 15:
15	13567	11149	2418
Total number of sequences before pre.cluster was 13567.
pre.cluster removed 2418 sequences.

It took 2 secs to cluster 13567 sequences.
21	16717	11737	4980
Total number of sequences before pre.cluster was 16717.
pre.cluster removed 4980 sequences.

It took 2 secs to cluster 16717 sequences.
37	24544	9226	15318
Total number of sequences before pre.cluster was 24544.
pre.cluster removed 15318 sequences.

It took 4 secs to cluster 24544 sequences.
24	41495	22498	18997
Total number of sequences before pre.cluster was 41495.
pre.cluster removed 18997 sequences.

It took 11 secs to cluster 41495 sequences.
34	57477	36602	20875
Total number of sequences before pre.cluster was 57477.
pre.cluster removed 20875 sequences.

It took 17 secs to cluster 57477 sequences.
27	79376	48213	31163
Total number of sequences before pre.cluster was 79376.
pre.cluster removed 31163 sequences.

It took 31 secs to cluster 79376 sequences.
33	123506	59089	64417
Total number of sequences before pre.cluster was 123506.
pre.cluster removed 64417 sequences.

It took 62 secs to cluster 123506 sequences.

Deconvoluting count table results...
It took 0 secs to merge 198514 sequences group data.
/******************************************/
Running get.seqs: 
Selected 198020 sequences from stability.trim.contigs.good.unique.good.filter.unique.fasta.
/******************************************/
It took 110 secs to run pre.cluster.

Using 192 processors.

Output File Names: 
stability.trim.contigs.good.unique.good.filter.unique.precluster.fasta
stability.trim.contigs.good.unique.good.filter.unique.precluster.count_table
stability.trim.contigs.good.unique.good.filter.unique.precluster.15.map
stability.trim.contigs.good.unique.good.filter.unique.precluster.21.map
stability.trim.contigs.good.unique.good.filter.unique.precluster.24.map
stability.trim.contigs.good.unique.good.filter.unique.precluster.27.map
stability.trim.contigs.good.unique.good.filter.unique.precluster.33.map
stability.trim.contigs.good.unique.good.filter.unique.precluster.34.map
stability.trim.contigs.good.unique.good.filter.unique.precluster.37.map


mothur > chimera.vsearch(fasta=stability.trim.contigs.good.unique.good.filter.unique.precluster.fasta,count=stability.trim.contigs.good.unique.good.filter.unique.precluster.count_table,dereplicate=t)

Using 192 processors.
Using vsearch version v2.17.1.
Checking sequences from stability.trim.contigs.good.unique.good.filter.unique.precluster.fasta ...

/******************************************/
Splitting by sample: 

Using 192 processors.
Reducing processors to 7.

Selecting sequences for groups 37


Selecting sequences for groups 21


Selecting sequences for groups 24


Selecting sequences for groups 15


Selecting sequences for groups 34


Selecting sequences for groups 33


Selecting sequences for groups 27

Selected 9226 sequences from 37.
Selected 11737 sequences from 21.
Selected 22498 sequences from 24.
Selected 36602 sequences from 34.
Selected 11149 sequences from 15.
Selected 59089 sequences from 33.
Selected 48213 sequences from 27.

It took 16 seconds to split the dataset by sample.
/******************************************/
Reducing processors to 7.

It took 18 secs to check 11149 sequences from group 15.

It took 18 secs to check 9226 sequences from group 37.

It took 23 secs to check 11737 sequences from group 21.

It took 44 secs to check 22498 sequences from group 24.

It took 75 secs to check 36602 sequences from group 34.

It took 110 secs to check 48213 sequences from group 27.

It took 144 secs to check 59089 sequences from group 33.
It took 144 secs to check 198514 sequences.


Removing chimeras from your input files:
/******************************************/
Running command: remove.seqs(fasta=stability.trim.contigs.good.unique.good.filter.unique.precluster.fasta, accnos=stability.trim.contigs.good.unique.good.filter.unique.precluster.denovo.vsearch.accnos)
Removed 57424 sequences from stability.trim.contigs.good.unique.good.filter.unique.precluster.fasta.

Output File Names:
stability.trim.contigs.good.unique.good.filter.unique.precluster.pick.fasta

/******************************************/

Output File Names:
stability.trim.contigs.good.unique.good.filter.unique.precluster.denovo.vsearch.count_table
stability.trim.contigs.good.unique.good.filter.unique.precluster.denovo.vsearch.chimeras
stability.trim.contigs.good.unique.good.filter.unique.precluster.denovo.vsearch.accnos
stability.trim.contigs.good.unique.good.filter.unique.precluster.denovo.vsearch.fasta


mothur > summary.seqs(fasta=current, count=current)
Using stability.trim.contigs.good.unique.good.filter.unique.precluster.denovo.vsearch.count_table as input file for the count parameter.
Using stability.trim.contigs.good.unique.good.filter.unique.precluster.denovo.vsearch.fasta as input file for the fasta parameter.

Using 192 processors.

		Start	End	NBases	Ambigs	Polymer	NumSeqs
Minimum:	1	1098	345	0	3	1
2.5%-tile:	1	1100	440	0	4	9895
25%-tile:	1	1100	440	0	5	98943
Median: 	1	1100	440	0	6	197885
75%-tile:	1	1100	440	0	6	296827
97.5%-tile:	1	1100	460	0	6	385875
Maximum:	2	1100	460	0	6	395769
Mean:	1	1099	441	0	5
# of unique seqs:	140596
total # of seqs:	395769

It took 11 secs to summarize 395769 sequences.

Output File Names:
stability.trim.contigs.good.unique.good.filter.unique.precluster.denovo.vsearch.summary


mothur > classify.seqs(fasta=stability.trim.contigs.good.unique.good.filter.unique.precluster.denovo.vsearch.fasta, count=stability.trim.contigs.good.unique.good.filter.unique.precluster.denovo.vsearch.count_table,reference=silva.nr_v138_1.align, taxonomy=silva.nr_v138_1.tax)

Using 192 processors.
Generating search database...    DONE.
It took 105 seconds generate search database.

Reading in the silva.nr_v138_1.tax taxonomy...	DONE.
Calculating template taxonomy tree...     DONE.
Calculating template probabilities...     DONE.
It took 282 seconds get probabilities.
Classifying sequences from stability.trim.contigs.good.unique.good.filter.unique.precluster.denovo.vsearch.fasta ...
[WARNING]: 700463F_500_H5TCMBCX2_1_1203_10531_58843 could not be classified. You can use the remove.lineage command with taxon=unknown; to remove such sequences.
[WARNING]: 700823F_298_H5TLNBCX2_2_2215_17633_83959 could not be classified. You can use the remove.lineage command with taxon=unknown; to remove such sequences.
[WARNING]: 700463F_500_H5TCMBCX2_1_2105_7678_13359 could not be classified. You can use the remove.lineage command with taxon=unknown; to remove such sequences.
[WARNING]: 700463F_500_H5TCMBCX2_1_2113_12236_9597 could not be classified. You can use the remove.lineage command with taxon=unknown; to remove such sequences.
[WARNING]: 700463F_500_H5TCMBCX2_1_1208_4734_30581 could not be classified. You can use the remove.lineage command with taxon=unknown; to remove such sequences.
[WARNING]: 700463F_500_H5TCMBCX2_1_2115_16563_65810 could not be classified. You can use the remove.lineage command with taxon=unknown; to remove such sequences.
[WARNING]: 700463F_500_H5TCMBCX2_1_2211_4555_33777 could not be classified. You can use the remove.lineage command with taxon=unknown; to remove such sequences.
[WARNING]: 700463F_500_H5TCMBCX2_1_1203_10678_36384 could not be classified. You can use the remove.lineage command with taxon=unknown; to remove such sequences.
[WARNING]: 700463F_500_H5TCMBCX2_1_2206_16418_18622 could not be classified. You can use the remove.lineage command with taxon=unknown; to remove such sequences.
[WARNING]: 700463F_500_H5TCMBCX2_1_1206_6375_73079 could not be classified. You can use the remove.lineage command with taxon=unknown; to remove such sequences.

It took 493 secs to classify 140596 sequences.


It took 6 secs to create the summary file for 140596 sequences.


Output File Names: 
stability.trim.contigs.good.unique.good.filter.unique.precluster.denovo.vsearch.nr_v138_1.wang.taxonomy
stability.trim.contigs.good.unique.good.filter.unique.precluster.denovo.vsearch.nr_v138_1.wang.tax.summary


mothur > remove.lineage(fasta=stability.trim.contigs.good.unique.good.filter.unique.precluster.denovo.vsearch.fasta,count=stability.trim.contigs.good.unique.good.filter.unique.precluster.denovo.vsearch.count_table,taxonomy=stability.trim.contigs.good.unique.good.filter.unique.precluster.denovo.vsearch.nr_v138_1.wang.taxonomy, taxon=Chloroplast-Mitochondria-unknown-Archaea-Eukaryota)

/******************************************/
Running command: remove.seqs(accnos=stability.trim.contigs.good.unique.good.filter.unique.precluster.denovo.vsearch.nr_v138_1.wang.accnos, count=stability.trim.contigs.good.unique.good.filter.unique.precluster.denovo.vsearch.count_table, fasta=stability.trim.contigs.good.unique.good.filter.unique.precluster.denovo.vsearch.fasta)
Removed 2037 sequences from stability.trim.contigs.good.unique.good.filter.unique.precluster.denovo.vsearch.fasta.
Removed 8146 sequences from stability.trim.contigs.good.unique.good.filter.unique.precluster.denovo.vsearch.count_table.

Output File Names:
stability.trim.contigs.good.unique.good.filter.unique.precluster.denovo.vsearch.pick.fasta
stability.trim.contigs.good.unique.good.filter.unique.precluster.denovo.vsearch.pick.count_table

/******************************************/

Output File Names:
stability.trim.contigs.good.unique.good.filter.unique.precluster.denovo.vsearch.nr_v138_1.wang.pick.taxonomy
stability.trim.contigs.good.unique.good.filter.unique.precluster.denovo.vsearch.nr_v138_1.wang.accnos
stability.trim.contigs.good.unique.good.filter.unique.precluster.denovo.vsearch.pick.count_table
stability.trim.contigs.good.unique.good.filter.unique.precluster.denovo.vsearch.pick.fasta


mothur > remove.lineage(fasta=stability.trim.contigs.good.unique.good.filter.unique.precluster.denovo.vsearch.fasta,count=stability.trim.contigs.good.unique.good.filter.unique.precluster.denovo.vsearch.count_table,taxonomy=stability.trim.contigs.good.unique.good.filter.unique.precluster.denovo.vsearch.nr_v138_1.wang.taxonomy, taxon=Chloroplast-Mitochondria-unknown-Archaea-Eukaryota)

/******************************************/
Running command: remove.seqs(accnos=stability.trim.contigs.good.unique.good.filter.unique.precluster.denovo.vsearch.nr_v138_1.wang.accnos, count=stability.trim.contigs.good.unique.good.filter.unique.precluster.denovo.vsearch.count_table, fasta=stability.trim.contigs.good.unique.good.filter.unique.precluster.denovo.vsearch.fasta)
Removed 2037 sequences from stability.trim.contigs.good.unique.good.filter.unique.precluster.denovo.vsearch.fasta.
Removed 8146 sequences from stability.trim.contigs.good.unique.good.filter.unique.precluster.denovo.vsearch.count_table.

Output File Names:
stability.trim.contigs.good.unique.good.filter.unique.precluster.denovo.vsearch.pick.fasta
stability.trim.contigs.good.unique.good.filter.unique.precluster.denovo.vsearch.pick.count_table

/******************************************/

Output File Names:
stability.trim.contigs.good.unique.good.filter.unique.precluster.denovo.vsearch.nr_v138_1.wang.pick.taxonomy
stability.trim.contigs.good.unique.good.filter.unique.precluster.denovo.vsearch.nr_v138_1.wang.accnos
stability.trim.contigs.good.unique.good.filter.unique.precluster.denovo.vsearch.pick.count_table
stability.trim.contigs.good.unique.good.filter.unique.precluster.denovo.vsearch.pick.fasta


mothur > summary.tax(taxonomy=current, count=current)
Using stability.trim.contigs.good.unique.good.filter.unique.precluster.denovo.vsearch.pick.count_table as input file for the count parameter.
Using stability.trim.contigs.good.unique.good.filter.unique.precluster.denovo.vsearch.nr_v138_1.wang.pick.taxonomy as input file for the taxonomy parameter.

It took 3 secs to create the summary file for 387623 sequences.


Output File Names: 
stability.trim.contigs.good.unique.good.filter.unique.precluster.denovo.vsearch.nr_v138_1.wang.pick.tax.summary


mothur > split.abund(fasta=current, count=current, cutoff=1)
Using stability.trim.contigs.good.unique.good.filter.unique.precluster.denovo.vsearch.pick.count_table as input file for the count parameter.
Using stability.trim.contigs.good.unique.good.filter.unique.precluster.denovo.vsearch.pick.fasta as input file for the fasta parameter.
/******************************************/
Running command: get.seqs(dups=t, accnos=stability.trim.contigs.good.unique.good.filter.unique.precluster.denovo.vsearch.pick.rare.accnos, count=stability.trim.contigs.good.unique.good.filter.unique.precluster.denovo.vsearch.pick.count_table, fasta=stability.trim.contigs.good.unique.good.filter.unique.precluster.denovo.vsearch.pick.fasta)
Selected 136781 sequences from stability.trim.contigs.good.unique.good.filter.unique.precluster.denovo.vsearch.pick.fasta.
Selected 136781 sequences from stability.trim.contigs.good.unique.good.filter.unique.precluster.denovo.vsearch.pick.count_table.

Output File Names:
stability.trim.contigs.good.unique.good.filter.unique.precluster.denovo.vsearch.pick.pick.fasta
stability.trim.contigs.good.unique.good.filter.unique.precluster.denovo.vsearch.pick.pick.count_table

/******************************************/
Done.
/******************************************/
Running command: get.seqs(dups=t, accnos=stability.trim.contigs.good.unique.good.filter.unique.precluster.denovo.vsearch.pick.abund.accnos, count=stability.trim.contigs.good.unique.good.filter.unique.precluster.denovo.vsearch.pick.count_table, fasta=stability.trim.contigs.good.unique.good.filter.unique.precluster.denovo.vsearch.pick.fasta)
Selected 1778 sequences from stability.trim.contigs.good.unique.good.filter.unique.precluster.denovo.vsearch.pick.fasta.
Selected 250842 sequences from stability.trim.contigs.good.unique.good.filter.unique.precluster.denovo.vsearch.pick.count_table.

Output File Names:
stability.trim.contigs.good.unique.good.filter.unique.precluster.denovo.vsearch.pick.pick.fasta
stability.trim.contigs.good.unique.good.filter.unique.precluster.denovo.vsearch.pick.pick.count_table

/******************************************/
Done.

Output File Names: 
stability.trim.contigs.good.unique.good.filter.unique.precluster.denovo.vsearch.pick.rare.accnos
stability.trim.contigs.good.unique.good.filter.unique.precluster.denovo.vsearch.pick.abund.accnos
stability.trim.contigs.good.unique.good.filter.unique.precluster.denovo.vsearch.pick.rare.count_table
stability.trim.contigs.good.unique.good.filter.unique.precluster.denovo.vsearch.pick.rare.fasta
stability.trim.contigs.good.unique.good.filter.unique.precluster.denovo.vsearch.pick.abund.count_table
stability.trim.contigs.good.unique.good.filter.unique.precluster.denovo.vsearch.pick.abund.fasta


mothur > count.groups(fasta=stability.trim.contigs.good.unique.good.filter.unique.precluster.denovo.vsearch.pick.abund.fasta, count=stability.trim.contigs.good.unique.good.filter.unique.precluster.denovo.vsearch.pick.abund.count_table)
[WARNING]: fasta is not a valid parameter, ignoring.
The valid parameters are: shared, group, count, accnos, groups, seed, inputdir, and outputdir.
15 contains 3309.
21 contains 6127.
24 contains 40663.
27 contains 38970.
33 contains 111105.
34 contains 24419.
37 contains 26249.

Size of smallest group: 3309.

Total seqs: 250842.

Output File Names: 
stability.trim.contigs.good.unique.good.filter.unique.precluster.denovo.vsearch.pick.abund.count.summary


mothur > sub.sample(fasta=stability.trim.contigs.good.unique.good.filter.unique.precluster.denovo.vsearch.pick.abund.fasta, count=stability.trim.contigs.good.unique.good.filter.unique.precluster.denovo.vsearch.pick.abund.count_table, persample=t, size=3309)
Sampling 3309 from each group.

Output File Names: 
stability.trim.contigs.good.unique.good.filter.unique.precluster.denovo.vsearch.pick.abund.subsample.count_table
stability.trim.contigs.good.unique.good.filter.unique.precluster.denovo.vsearch.pick.abund.subsample.fasta


mothur > classify.seqs(fasta=stability.trim.contigs.good.unique.good.filter.unique.precluster.denovo.vsearch.pick.abund.subsample.fasta, count=stability.trim.contigs.good.unique.good.filter.unique.precluster.denovo.vsearch.pick.abund.subsample.count_table, reference=silva.nr_v138_1.align, taxonomy=silva.nr_v138_1.tax, cutoff=80)

Using 192 processors.
Reading template taxonomy...     DONE.
Reading template probabilities...     DONE.
It took 22 seconds get probabilities.
Classifying sequences from stability.trim.contigs.good.unique.good.filter.unique.precluster.denovo.vsearch.pick.abund.subsample.fasta ...

It took 5 secs to classify 1246 sequences.


It took 0 secs to create the summary file for 1246 sequences.


Output File Names: 
stability.trim.contigs.good.unique.good.filter.unique.precluster.denovo.vsearch.pick.abund.subsample.nr_v138_1.wang.taxonomy
stability.trim.contigs.good.unique.good.filter.unique.precluster.denovo.vsearch.pick.abund.subsample.nr_v138_1.wang.tax.summary


mothur > remove.lineage(fasta=stability.trim.contigs.good.unique.good.filter.unique.precluster.denovo.vsearch.pick.abund.subsample.fasta, count=stability.trim.contigs.good.unique.good.filter.unique.precluster.denovo.vsearch.pick.abund.subsample.count_table, taxonomy=stability.trim.contigs.good.unique.good.filter.unique.precluster.denovo.vsearch.pick.abund.subsample.nr_v138_1.wang.taxonomy, taxon=Chloroplast-Mitochondria-unknown-Eukaryota-Archaea)

*** No contaminants to remove ***

Output File Names:
stability.trim.contigs.good.unique.good.filter.unique.precluster.denovo.vsearch.pick.abund.subsample.nr_v138_1.wang.pick.taxonomy


mothur > summary.tax(taxonomy=current, count=current)
Using stability.trim.contigs.good.unique.good.filter.unique.precluster.denovo.vsearch.pick.abund.subsample.count_table as input file for the count parameter.
Using stability.trim.contigs.good.unique.good.filter.unique.precluster.denovo.vsearch.pick.abund.subsample.nr_v138_1.wang.pick.taxonomy as input file for the taxonomy parameter.

It took 0 secs to create the summary file for 23163 sequences.


Output File Names: 
stability.trim.contigs.good.unique.good.filter.unique.precluster.denovo.vsearch.pick.abund.subsample.nr_v138_1.wang.pick.tax.summary


mothur > dist.seqs(fasta=current,cutoff=0.03)
Using stability.trim.contigs.good.unique.good.filter.unique.precluster.denovo.vsearch.pick.abund.subsample.fasta as input file for the fasta parameter.

Using 192 processors.

Sequence	Time	Num_Dists_Below_Cutoff

It took 3 secs to find distances for 1246 sequences. 98478 distances below cutoff 0.03.


Output File Names: 
stability.trim.contigs.good.unique.good.filter.unique.precluster.denovo.vsearch.pick.abund.subsample.dist


mothur > cluster(column=current,count=current, cutoff=0.03)
Using stability.trim.contigs.good.unique.good.filter.unique.precluster.denovo.vsearch.pick.abund.subsample.dist as input file for the column parameter.
Using stability.trim.contigs.good.unique.good.filter.unique.precluster.denovo.vsearch.pick.abund.subsample.count_table as input file for the count parameter.

Using 192 processors.

Clustering stability.trim.contigs.good.unique.good.filter.unique.precluster.denovo.vsearch.pick.abund.subsample.dist


iter	time	label	num_otus	cutoff	tp	tn	fp	fn	sensitivity	specificity	ppv	npv	fdr	accuracy	mcc	f1score

0.03
0	0	0.03	1246	0.03	0	677157	0	98478	0	1	0	0.873036	1	0.873036	0	0	
1	0	0.03	235	0.03	75860	665343	11814	22618	0.770324	0.982554	0.865251	0.967123	0.865251	0.955608	0.791629	0.815033	
2	0	0.03	221	0.03	82923	660345	16812	15555	0.842046	0.975173	0.831433	0.976986	0.831433	0.95827	0.812807	0.836706	
3	0	0.03	220	0.03	83475	659657	17500	15003	0.847651	0.974157	0.82669	0.977762	0.82669	0.958095	0.813084	0.837039	
4	0	0.03	220	0.03	83618	659468	17689	14860	0.849103	0.973878	0.825392	0.977963	0.825392	0.958036	0.813109	0.83708	


It took 0 seconds to cluster

Output File Names: 
stability.trim.contigs.good.unique.good.filter.unique.precluster.denovo.vsearch.pick.abund.subsample.opti_mcc.list
stability.trim.contigs.good.unique.good.filter.unique.precluster.denovo.vsearch.pick.abund.subsample.opti_mcc.steps
stability.trim.contigs.good.unique.good.filter.unique.precluster.denovo.vsearch.pick.abund.subsample.opti_mcc.sensspec


mothur > classify.otu(list=current, count=current, taxonomy=current, label=0.03)
Using stability.trim.contigs.good.unique.good.filter.unique.precluster.denovo.vsearch.pick.abund.subsample.count_table as input file for the count parameter.
Using stability.trim.contigs.good.unique.good.filter.unique.precluster.denovo.vsearch.pick.abund.subsample.opti_mcc.list as input file for the list parameter.
Using stability.trim.contigs.good.unique.good.filter.unique.precluster.denovo.vsearch.pick.abund.subsample.nr_v138_1.wang.pick.taxonomy as input file for the taxonomy parameter.
0.03

Output File Names: 
stability.trim.contigs.good.unique.good.filter.unique.precluster.denovo.vsearch.pick.abund.subsample.opti_mcc.0.03.cons.taxonomy
stability.trim.contigs.good.unique.good.filter.unique.precluster.denovo.vsearch.pick.abund.subsample.opti_mcc.0.03.cons.tax.summary


mothur > make.shared(list=current, count=current, label=0.03)
Using stability.trim.contigs.good.unique.good.filter.unique.precluster.denovo.vsearch.pick.abund.subsample.count_table as input file for the count parameter.
Using stability.trim.contigs.good.unique.good.filter.unique.precluster.denovo.vsearch.pick.abund.subsample.opti_mcc.list as input file for the list parameter.
0.03

Output File Names:
stability.trim.contigs.good.unique.good.filter.unique.precluster.denovo.vsearch.pick.abund.subsample.opti_mcc.shared


mothur > quit()
